# Supplementary material for: Development of unigene-derived SSR markers from RNA-seq data of Uraria lagopodioides (Fabaceae) and their application in the genus Uraria Desv. (Fabaceae)
Source: BMC Plant Biol. 2023 Feb 10;23:87. doi: 10.1186/s12870-023-04086-1 (PMC9912670; doi:10.1186/s12870-023-04086-1)
Supplement: Supplementary file 1 — Additional file 1: Table S1. Summary of SSRs identified from the tanscriptome of U. lagopodioides. [file 12870_2023_4086_MOESM1_ESM.xlsx]

## Sheet: Sheet1
Repeats	5	6	7	8	9	10	11	12	13	14	15	16	17	18	19	20	21	22	23	24	25	26	27	28	29	30	31	32	33	34	35	36	total
A						1560	870	571	398	335	318	302	272	311	293	203	95	30	10	1													5569
C						9	4	10	11	12	5	4	2	3	1		1	1	1														64
G						11	16	12	6	8	8	1	1			1	3	1	1	1													70
T						1654	886	553	400	304	251	227	214	197	171	120	64	22	3														5066
AC		56	37	18	17	17	5																										150
AG		193	121	103	102	83	21	2																									625
AT		123	63	46	88	95	21																										436
CA		62	34	24	23	7	3																										153
CT		89	68	39	45	44	18																									1	304
GA		97	57	59	59	74	28																										374
GC		2	3																														5
GT		59	36	18	18	15	8	1																									155
TA		155	64	59	74	83	31																										466
TC		156	83	70	58	42	18	1																									428
TG		90	29	26	20	20	5	1	1																								192
AAC	47	25	20			1																											93
AAG	51	39	17																														107
AAT	75	31	35																														141
ACA	34	23	13	1																													71
ACC	19	6	9																														34
ACG	5	2	5																														12
ACT	5	3	1																														9
AGA	67	39	28																														134
AGC	14	3	3																														20
AGG	11	3	2	1																													17
AGT	6	4	1																														11
ATA	37	29	31	1		1																											99
ATC	31	19	13	1																													64
ATG	42	20	15																														77
ATT	46	23	29																														98
CAA	65	27	14	1																													107
CAC	25	12	5			1																											43
CAG	25	4	5	1																													35
CAT	45	26	9	2																													82
CCA	35	11	2																														48
CCG	12	6	2																														20
CCT	12	3	5																														20
CGA	4	7	2																														13
CGC	16	3	1	1																													21
CGG	14	8	3																														25
CGT	6	4	2																														12
CTA	7	2	1																														10
CTC	6	2	2	1																													11
CTG	14	5	1	1																													21
CTT	49	26	11	2		1																											89
GAA	88	80	33	2																													203
GAC	9	1																															10
GAG	17	2	8																														27
GAT	50	30	13																														93
GCA	16	5	3	1	1																												26
GCC	5	3		1																													9
GCG	7	7	4	1																													19
GCT	12	3	2																														17
GGA	23	9	5	1																													38
GGC	18	10	3																														31
GGT	32	13	14	2																													61
GTA	4	1	1	2																													8
GTC	3	2	1	1																													7
GTG	28	14	8	1																													51
GTT	44	25	22	1																													92
TAA	42	27	19																														88
TAC	5	5																															10
TAG	5	1	1																														7
TAT	52	26	15	1																													94
TCA	52	14	10	2																													78
TCC	8	7	4	1																													20
TCG	12	3	1	1	1																												18
TCT	60	27	15																														102
TGA	45	26	17	1																													89
TGC	24	6	7																														37
TGG	32	14	10	1																													57
TGT	46	24	19																														89
TTA	75	42	24	1																													142
TTC	95	51	18																														164
TTG	55	26	24	1																													106
AAAC	3	1																															4
AAAG	4																																4
AAAT	18				1																												19
AACA	2																																2
AACG	1																																1
AAGA	5	1																															6
AAGC	1																																1
AAGG	1																																1
AATA	12	1																															13
AATC	1	1																															2
AATG	4																																4
AATT	6																																6
ACAA	1																																1
ACAT	2	1																															3
ACGA	2																																2
ACGC	1																																1
ACTA	2																																2
ACTC	1																																1
AGAA	5	1																															6
AGAT		1																															1
AGTG	4	2																															6
ATAA	5	1																															6
ATAC	2																																2
ATAG	1	1																															2
ATCC	2																																2
ATGA	7	1																															8
ATGT	2	1																															3
ATTA	7																																7
ATTC	4	1																															5
ATTT	9																																9
CAAA	1																																1
CACC	1																																1
CACG	1																																1
CACT	5																																5
CATA	2																																2
CATC	1																																1
CATT	4																																4
CCAT	1																																1
CGAA	1		1																														2
CTAT	1																																1
CTCA	4	2																															6
CTCG	1																																1
CTTT	3																																3
GAAA	9																																9
GAAC	2																																2
GAAG	2																																2
GAAT	4	1																															5
GAGC	1																																1
GAGT	11	1																															12
GATA	2																																2
GATG	2																																2
GATT	1																																1
GCGA	2																																2
GGGA	1																																1
GGTT	1																																1
GTAT		1																															1
GTGA	3		1																														4
GTTC	1																																1
GTTT	1	1																															2
TAAA	2	1																															3
TAAC	1																																1
TAAT	2																																2
TAGA	1																																1
TAGC	1																																1
TATC	3																																3
TATG	3																																3
TATT	6																																6
TCAC	3																																3
TCAT	4	2																															6
TCCT	1																																1
TCTG			1																														1
TCTT	6		1																														7
TGAA	4																																4
TGAC		1																															1
TGAG	3																																3
TGTA	1																																1
TTAA	5	1	1																														7
TTAG		2																															2
TTAT	6																																6
TTCT	2	2																															4
TTGA	1																																1
TTTA	6																																6
TTTC	4	2																															6
TTTG	2																																2
AAAAG			1																														1
AAATG	1																																1
AACAC	1																																1
AACAT	1																																1
AACCC	1																																1
AAGCT	1																																1
AATAC	1																																1
ACACA	1																																1
ACATC	1																																1
ACCTC	1																																1
AGTTT	1																																1
ATATT	1																																1
ATCGT	1																																1
ATTAC	1																																1
ATTAT	1																																1
ATTCT	1																																1
ATTGG	1																																1
ATTTG	1																																1
CACTT		1																															1
CAGCC	1																																1
CTCAC	1																																1
CTCGC	1																																1
GAAAC	1																																1
GAAGA	1																																1
GAGAG	1																																1
GATTC	1																																1
GCTGG	1																																1
GGATT	1																																1
GGTTT	1																																1
GTCAT	1																																1
TCTCA	1																																1
TGATG	1																																1
TGTTA	1																																1
TGTTG	1																																1
TGTTT	1																																1
TTAAT	1																																1
AAAAGG		1																															1
AAATAC	1																																1
AATCTC		1																															1
AATTCA		1																															1
ACGGTG				1																													1
AGAAGT			1																														1
AGTTGC		1																															1
ATTTTT		1																															1
CAGGTT	1																																1
CATATT	1																																1
CATGTG			1																														1
CCCAAT	1																																1
CCCCAA		1																															1
CGACCC			1																														1
GAAGAT			1																														1
GGAGTC	1																																1
GGCGGT		1																															1
TAACCT				1																													1
TCCATC		1																															1
TCCTTC	1																																1
TCTAAC	1																																1
TCTTCG		1																															1
