# Supplementary material for: Development of unigene-derived SSR markers from RNA-seq data of Uraria lagopodioides (Fabaceae) and their application in the genus Uraria Desv. (Fabaceae)
Source: BMC Plant Biol. 2023 Feb 10;23:87. doi: 10.1186/s12870-023-04086-1 (PMC9912670; doi:10.1186/s12870-023-04086-1)
Supplement: Supplementary file 2 — Additional file 2: Table S2. Details of 54 transferable SSR markers. [file 12870_2023_4086_MOESM2_ESM.xlsx]

## Sheet: Sheet1
Code	FORWARD PRIMER1 (5'-3')	REVERSE PRIMER1 (5'-3')	Motifs	Product size (bp)
P6	GACACGCTCATGTCGCATTC	GAGCATTTGAAGTCGGTGCG	(TG)8	16
P8	ACGGTCGATGAGTTTGTCGT	ACTGCTGTGCTGCTGTAGAA	(AG)8	16
P18	GCACTCTTCAGCTGCAACAC	TGAATCTAAATGGTTCCACTCCTGT	(GA)9	18
P21	TGAGAGTGTTGTGCGCTGAT	ACCTGCACCACCTTCAATGT	(T)17	17
P22	GAGACTGAGCTCTGCCTTGG	GTGGCTTGGCAGGATCCTTA	(CGG)6	18
P25	TGATGTCCTCCACATGTGCC	GCCACTCACCTAGAAGAGCC	(GTGA)7	28
P26	AGCTGACGAGGGAGATGAGT	GTGAGGTAACGGAAAGAGGGA	(GATA)5	20
P30	AGATTGCAGCAAGGGTCTCA	GGCACCTCCAATTCCTAGTCA	(TTCT)5	20
P32	CCAGCAGGTACATGTCTGGG	AGGTATTGTAGTCAAAGAACCAGT	(GT)9	18
P38	AGAGTTGCGACGCATAACCA	CCGTAAAGTCCGCGTGAAAC	(TA)8	16
P39	ACGCATATCGGGTCAGTAAACA	GTATTACAAATATTACATGCACACTGC	(GT)6(T)11	22
P40	TAACCATCTCGAAGACGCGG	ACGGTTTCTCGTCATGGGTT	(TCG)6	249
P43	TGCTGCACCCTTCACATTCA	GGGTCGAGTTTGAGGAGTCG	(AC)8	16
P44	GCAATGTGTTATGGCGGTGG	CACTCGCAGATACACATCCTCA	(T)18	18
P46	GGAGCAATGTCACCAAGGGA	CCATCTTAGAGCTGGCCACA	(GATG)5	20
P51	TGGTTGACCGCAGCATAGTT	GAAGGTGCTTGTCCATGGGA	(TGG)6	18
P55	GCAGGTTTACGTCCAATGCT	ACAGTGTGCCCTCACGAAAT	(TATC)5	20
P58	CGCGCGACTCAGACTATGAT	TTGCACAGCAATTCGACGTC	(TTAG)6	24
P59	ACCCTTCACAAACTCCCTCTC	AGGCTGAAAGAATGGCCTCC	(TTG)6	18
P61	TCGCTCCCTAGGATCCTTCC	GTGGAGTCGGATGGTTCTCG	(ACA)6	18
P63	CCTCTCCCTCGGCTTCAATG	AGAATCGAGACATGGCGTGG	(CCA)6	18
P67	CGCTTCTCAACGATCTTGCG	TCAACGCCGATCATCTTCCT	(AGA)6	18
P71	CCACACCACAGCAGAACAGA	GTTCGGGCAAGGGAAGAGAA	(AC)6GCACCTTACTCACTCTCTGTTACTCTTCACACA(CT)9	63
P72	GATCGCGAAGGAGGAAGAGG	CGTGCAGGAACAGTACCACT	(GA)10	167
P80	ACCTCCTTGGCACTATCAAGA	GGCCCATAGTCACTTGGGTT	(A)14CTTGAAAAGTCAAGGTAGG(A)11	280
P81	GAACTGATGGAGATGGCCGT	GTCACAGGCGAAACGAATCG	(AAG)6	18
P84	ACCCGATAACGTGGTGAGAAG	CACCACGTCGTCTAAGGTCC	(CT)9	18
P87	CCAAGGACACCACACCCTAC	GGAGAATGCGCCTCCTGTAA	(AAC)AAAAGAGACAACAATGACTCCGAGGACGAGGAGTACGAGGAAGAAGAGAATAATGACGACGACGTGTTCTTG(GAA)5	102
P92	ACAGTTGTGGCTTGTGCTCT	GCGATAGTTCAAGTTGCAACGT	(AAAG)5	109
P95	TCCCTTCCATGTTAAGCAACT	AAAGCAACCTTCGACCACCA	(CAT)6	18
P97	CTGCTGGAGCTGGAGAATCT	TCATCTCATGGCTGCAGATTTCT	(GA)10	278
P98	GACTGGGAGGAAGGTGAACAG	CCGGTAACCACTCATCTCCAC	(AATG)5	162
P99	CCAAGCACGTCTCCAGTAGG	TCCGTGACACATGATGAAGCA	(CAC)6	273
P106	CAGCGTCCTCTGTGTTCTGT	AGTTCCGATTTCCGAAGCGA	(AT)9	18
P107	TGAACGCCCTTTCTCTCTCC	TGGCAATGTCGCAATTTCCG	(CT)9	239
P110	CACTGAGCCACCACACTGAA	CCGGCTATTGAGGGATCGTC	(T)11CTTCTTCTGTTCACACACACA(CT)6	44
P111	GAGGAGAAGGCGGTGATGAC	TAGAAGCAGCACCACCACTG	(TGG)7	277
P112	GAATTCAAGGCGCCGCAATA	TGCAATACCCTTCACGGCAT	(TGA)6	330
P116	GCTCGATTCTGCTCCCGTTA	AGCGAAACGAACTCCGATGA	(T)10CTTTCGTTATTCTTTAAAGTTCACCA(T)11	47
P118	GGTTCGTCCCATGGGTTCAT	AGAATGTGTGAGAGTGTATGTCA	(T)11ATTAGACATACTATTTTTTTTTCTCTTTCTTCCTTTGTTACATTTCTTCTCTCGTGGAGTTTCTAAGGAATGTTAAATGATAGTACATA(T)11	267
P119	TCTCGTTGTCTGGCAATTCAGA	AACCGCTGAGCTTCTTCTCC	(GCT)7	259
P123	GTGTGAACCTCATCCCTGGG	TGAGGTACGAAGCAGGGTTT	(GAA)6	18
P125	GGAACGCTGGTTTCAACGTC	CTTAAGCAATGGGCCTGTGC	(AATAC)5	25
P127	TCAACCACCGTAGCTGAACC	CGGATCTGAGAGCGGAAGAC	(GGA)6	18
P128	TCTTTCACGGCACCTTCCTC	ACACCACGCACAGACTTCTT	(TTG)7	21
P130	GCTTGAAGATGGCGTGCTTT	GAAGGGCTTGCATTGCTTCC	(TTC)6t(GGA)5	34
P131	TGACAAGCCTTCCCGAACTC	CTCTAGGCACCTGCAAGAGA	(TTTA)5	20
P132	CGTTCGAGACCCAAGTCAGT	AGCATCACAGCCATCAACGA	(ATTA)5	20
P138	AAGAAACGTGCTGCAACTGC	TGGGATCAATTAGGCCAGGA	(AT)9	221
P139	AGGAGAATGGTGAGCTTGCC	ACCTTCAAGGCCAAGGGTTT	(CGAA)5	20
P141	GAGGAGAAGGCGGTGATGAC	TAGAAGCAGCACCACCACTG	(TGG)7	21
P142	TGTTGTTTGGCGTTGTGGTG	GGCGGAAGAACAGGGTAGTC	(GTC)6	18
P148	GCTCTGAACACAAAGACAGCA	GGCCTTTGACGTGGTTCAAC	(AG)9	18
P149	ACCGCAACTCATTACCTCCT	AGAATTCAGCACACGGAGCA	(TA)10	20
